# Supplementary material for: Effectiveness and Safety of Fufang Danshen Dripping Pill (Cardiotonic Pill) on Blood Viscosity and Hemorheological Factors for Cardiovascular Event Prevention in Patients with Type 2 Diabetes Mellitus: Systematic Review and Meta-Analysis
Source: Medicina (Kaunas). 2023 Sep 27;59(10):1730. doi: 10.3390/medicina59101730 (PMC10608055; doi:10.3390/medicina59101730)
Supplement: Supplementary file 1 [file medicina-59-01730-s001.zip]

Archive with 1 entries (1 files):
- medicina-2601316-supplementary.pdf
